# Supplementary material for: Characterization of pilot-scale dilute acid pretreatment performance using deacetylated corn stover
Source: Biotechnol Biofuels. 2014 Feb 18;7:23. doi: 10.1186/1754-6834-7-23 (PMC3942107; doi:10.1186/1754-6834-7-23)
Supplement: Additional file 1 — Supplemental data referred to within the manuscript, including specific component yields in pretreatment and enzymatic hydrolysis, pretreatment mass balance closure and reactor operational conditions. [file 1754-6834-7-23-S1.xlsx]

## Sheet: Additional file 1
	Sample ID	Sample ID	Pretreatment Temperature (°C)	Pretreatment Residence Time (min)	Impregnation Sulfuric Acid Concentration (%)	Sulfuric Acid Concentration in Reactor (% w/w)	Hydrolyzate Liquor pH	Severity Factor	Combined Severity Factor	Pretreated Hydrolyzate Total Solids (%)	Monomeric Glucose Concentration (g/L)	Oligomeric Glucose Concentration (g/L)	Monomeric Xylose Concentration (g/L)	Oligomeric Xylose Concentration (g/L)	Gravimetric Mass Balance Closure (%)	Total Carbon Balance Closure (%)	Glucose Component Closure (%)	Xylose Component Closure (%)	Total Xylose Yield (%)	Monomeric Xylose Yield (%)	Cellulose Digestibility (%)	EH Glucose Produced (g/L)
	P20120410DCS-1	Sample 1	150	10	0.008	0.00254641	1.64	2.47218	0.832185	0.317797	8.61196	3.00804	73.9108	10.4592	1.00371	0.97338	0.972989	0.9787	0.666692	0.584043	0.749454	79.9971
	P20120410DCS-2	Sample 2	155	10	0.008	0.00257529	1.58	2.6194	1.0394	0.336575	10.5239	2.29462	86.251	10.3987	1.00452	0.975471	0.980934	0.97161	0.708167	0.631974	0.739842	80.2422
	P20120410DCS-3	Sample 3	160	10	0.008	0.00257951	1.61	2.76662	1.15662	0.3433	12.1729	1.49728	90.4918	8.85744	1.00631	0.977458	1.00631	0.946927	0.708777	0.645587	0.717466	79.3126
	P20120410DCS-4	Sample 4	165	10	0.008	0.0024536	1.65	2.91384	1.26384	0.32927	12.9581	1.09854	84.3302	7.94249	1.00847	0.978504	1.0068	0.915465	0.700236	0.639962	0.729143	80.7088
	P20120410DCS-5	Sample 5	160	10	0.008	0.00258168	1.57	2.76662	1.19662	0.346649	13.7181	1.14605	94.1523	9.06555	1.00677	0.951355	0.961293	0.964705	0.739201	0.674277	0.793632	82.682
	P20120417DCS-1	Sample 6	155	20	0.005	0.00184208	1.91	2.92043	1.01043	0.303561	9.30521	2.28786	83.5678	8.71968	1.00607	0.994538	1.00295	1.00341	0.74819	0.677498	0.765391	83.131
	P20120417DCS-2	Sample 7	160	20	0.005	0.00185831	1.93	3.06765	1.13765	0.296198	9.73528	1.57527	81.0303	7.35417	1.00838	0.995056	1.01467	0.976554	0.738684	0.677221	0.769549	85.4948
	P20120417DCS-3	Sample 8	165	20	0.005	0.00186482	1.9	3.21487	1.31487	0.310849	10.5428	1.39446	78.6778	7.53696	1.01352	0.985817	0.977238	0.958641	0.683506	0.623753	0.826237	88.4476
	P20120417DCS-4	Sample 9	170	20	0.005	0.00179762	2.02	3.36209	1.34209	0.290544	11.4429	-0.125057	63.3205	4.93064	1.01653	1.02415	1.08007	0.816706	0.575998	0.534386	0.765191	90.6391
	P20120508DCS-1	Sample 10	150	15	0.008	0.00288118	1.72	2.64828	0.928276	0.275415	8.23114	1.06019	69.7443	5.15054	1.00383	0.962479	0.969379	0.958691	0.686601	0.639383	0.673286	87.4855
	P20120508DCS-2	Sample 11	155	15	0.008	0.00275109	1.59	2.79549	1.20549	0.2904	10.3417	1.05385	78.2688	8.03528	1.00686	0.968734	0.972256	0.989789	0.742757	0.673603	0.724036	91.8745
	P20120508DCS-3-1	Sample 12	160	10	0.008	0.00264716	1.6	2.76662	1.16662	0.288409	10.1599	0.907469	77.7852	6.83678	1.00749	0.953801	0.95473	0.979935	0.738945	0.679244	0.70096	90.8985
	P20120508DCS-3-2	Sample 13	160	10	0.008	0.00264716	1.61	2.76662	1.15662	0.284536	10.2092	0.874537	77.5893	7.10379	1.0075	0.98128	0.999748	0.987107	0.74509	0.682594	0.703849	92.5684
	P20120508DCS-3-3	Sample 14	160	10	0.008	0.00264716	1.6	2.76662	1.16662	0.2828	10.0238	0.854332	77.9178	6.28761	1.00721	0.986643	1.00771	0.985134	0.744018	0.688462	0.695373	91.3672
	P20120508DCS-4	Sample 15	160	12	0.008	0.00257357	1.61	2.8458	1.2358	0.29861	10.109	0.737169	80.4861	6.14924	1.00797	0.986698	1.0113	0.960751	0.708628	0.658331	0.752647	93.8387
	P20120508DCS-5	Sample 16	162	12	0.008	0.00247561	1.68	2.90469	1.22469	0.2792	8.92175	0.536755	68.6195	5.12094	1.00868	0.997624	1.07126	0.923075	0.657623	0.611954	0.711156	97.888
	P20120517DCS-1	Sample 17	160	17.5	0.005	0.00150543	2.45	3.00966	0.55966	0.270681	0.544821	5.62106	36.7317	20.0796	1.00349	1.02237	1.0352	0.960316	0.550528	0.355947	0.736159	85.6854
	P20120517DCS-2-1	Sample 18	160	20	0.005	0.00156532	2.36	3.06765	0.707652	0.289125	0.94718	5.80093	45.6907	17.2334	1.00466	0.999957	1.03788	0.948918	0.557495	0.40481	0.748707	86.3663
	P20120517DCS-2-2	Sample 19	160	20	0.005	0.00156587	2.26	3.06765	0.807652	0.297384	1.1505	6.10281	53.9994	15.1658	1.00525	1.02419	1.07035	0.99798	0.592016	0.462206	0.75382	89.7725
	P20120517DCS-2-3	Sample 20	160	20	0.005	0.00156532	2.2	3.06765	0.867652	0.297821	1.44488	6.1752	58.1176	14.2889	1.00537	0.991678	1.0235	1.00498	0.626256	0.502669	0.720529	81.7274
	P20120517DCS-3	Sample 21	165	15	0.005	0.00157239	2.02	3.08993	1.06993	0.297886	6.55208	1.84757	69.3918	7.25008	1.00736	0.961615	1.0224	0.93894	0.672291	0.608695	0.781946	85.6906
	P20120517DCS-4	Sample 22	165	17.5	0.005	0.00151172	1.99	3.15688	1.16688	0.280948	6.55208	1.84757	69.3918	7.25008	1.00765	1.00284	1.05983	0.996738	0.720053	0.651938	0.727018	84.5119
	P20120517DCS-5	Sample 23	170	12.5	0.005	0.00148373	1.94	3.15797	1.21797	0.289704	6.53489	2.68397	69.5189	13.6478	1.00837	1.0031	1.06803	1.00348	0.751997	0.628593	0.791381	91.9686
	P20120517DCS-6	Sample 24	170	10	0.005	0.00147426	1.91	3.06106	1.15106	0.2945	7.67864	1.5445	76.4317	8.31984	1.00771	0.96216	1.00216	1.0018	0.761362	0.686621	0.78468	85.9184
	P20120517DCS-7	Sample 25	170	15	0.005	0.00142669	2.06	3.23715	1.17715	0.303126	6.08333	2.99729	72.2076	7.25723	1.00859	0.952838	0.986477	0.961213	0.689473	0.626506	0.822435	87.5989
